# Supplementary material for: Genome-Wide Identification and Expression Profile Analysis of Sugars Will Eventually Be Exported Transporter (SWEET) Genes in Zantedeschia elliottiana and Their Responsiveness to Pectobacterium carotovora subspecies Carotovora (Pcc) Infection
Source: Int J Mol Sci. 2024 Feb 7;25(4):2004. doi: 10.3390/ijms25042004 (PMC10888187; doi:10.3390/ijms25042004)
Supplement: Supplementary file 1 [file ijms-25-02004-s001.zip]

Archive with 1 entries (1 files):
- ijms-2843586-supplementary.xls
